# Supplementary material for: Tryptophan metabolism, its relation to inflammation and stress markers and association with psychological and cognitive functioning: Tasmanian Chronic Kidney Disease pilot study
Source: BMC Nephrol. 2016 Nov 10;17:171. doi: 10.1186/s12882-016-0387-3 (PMC5103367; doi:10.1186/s12882-016-0387-3)
Supplement: Additional file 1: — Table S1. Concentration range of spiked analytes in calibration mix. (XLS 20 kb) [file 12882_2016_387_MOESM1_ESM.xls]

## Sheet: Table S1
Table S1	Analytical standards spiked into QC serum for calibration were prepared by serial dilution
	of 8000-fold (vial 1 to 7), with starting concentration adjusted to expected biological range.
A) concentration added to QC serum (mass/vol)
Metabolite	conc/ vial	1	2	3	4	5	6	7
Neopterin	(µg/L)	0.25	1	5	20	100	500	2000
Cortisol	(µg/L)	0.25	1	5	20	100	500	2000
Tryptophan	(µg/L)	2.5	10	50	200	1000	5000	20000
Serotonin (5-HT)	(µg/L)	0.25	1	5	20	100	500	2000
5-OH IAA	(µg/L)	0.25	1	5	20	100	500	2000
Kynurenine	(µg/L)	0.25	1	5	20	100	500	2000
Kynurenic acid	(µg/L)	0.25	1	5	20	100	500	2000
Quinolinic acid	(µg/L)	0.25	1	5	20	100	500	2000
Xanthurenic acid	(µg/L)	0.25	1	5	20	100	500	2000
Quinaldic acid	(µg/L)	0.25	1	5	20	100	500	2000
3-OH Anthranilic acid	(µg/L)	0.25	1	5	20	100	500	2000
Indoxyl sulfate	(µg/L)	2.5	10	50	200	1000	5000	20000
IAA	(µg/L)	0.25	1	5	20	100	500	2000
B) concentration added to QC serum (mol/vol)
Metabolite	conc/ vial	1	2	3	4	5	6	7
Neopterin	(nmol/L)	0.99	3.95	19.76	79.03	395.13	1975.65	7902.61
Cortisol	(nmol/L)	0.69	2.76	13.79	55.18	275.89	1379.46	5517.85
Tryptophan	(µmol/L)	0.012	0.049	0.24	0.98	4.9	24.5	98
Serotonin (5-HT)	(nmol/L)	1.42	5.67	28.37	113.5	567.49	2837.44	11349.8
5-OH IAA	(nmol/L)	1.31	5.23	26.15	104.61	523.06	2615.3	10461.2
Kynurenine	(µmol/L)	0.0012	0.0048	0.02	0.1	0.48	2.4	9.61
Kynurenic acid	(nmol/L)	1.32	5.29	26.45	105.8	528.99	2644.94	10579.8
Quinolinic acid	(µmol/L)	0	0.01	0.03	0.12	0.6	2.99	11.97
Xanthurenic acid	(nmol/L)	1.22	4.87	24.37	97.48	487.41	2437.04	9748.16
Quinaldic acid	(nmol/L)	1.44	5.77	28.87	115.49	577.47	2887.37	11549.5
3-OH Anthranilic acid	(nmol/L)	1.63	6.53	32.65	130.6	653.02	3265.09	13060.4
Indoxyl sulfate	(µmol/L)	0.01	0.05	0.23	0.94	4.69	23.47	93.89
IAA	(µmol/L)	0.0014	0.0057	0.03	0.11	0.57	2.86	11.42
