# Supplementary material for: Tryptophan metabolism, its relation to inflammation and stress markers and association with psychological and cognitive functioning: Tasmanian Chronic Kidney Disease pilot study
Source: BMC Nephrol. 2016 Nov 10;17:171. doi: 10.1186/s12882-016-0387-3 (PMC5103367; doi:10.1186/s12882-016-0387-3)
Supplement: Additional file 3: — Table S2. Spearman rank correlation coefficients for associations of psychological and cognitive functioning, with clinical parameters and serum metabolites. (XLS 36 kb) [file 12882_2016_387_MOESM3_ESM.xls]

## Sheet: Table S2
Table S2.	Spearman rank correlation coefficients for associations of psychological and cognitive functioning, with clinical parameters and serum metabolites. n=27.
	Subscales are in order of prevelance.
				Age	eGFR	Neopterin	Cortisol	Tryptophan	Serotonin	5-OH IAA	5-OH IAA/5-HT	Kynurenine	KYN/TRP	Kynurenic acid	Quinolinic acid	Xanthurenic acid	Quinaldic acid	3-OH anthranilate	Indoxyl sulfate	IAA
	# reports (out of n=27)	Mean ± s.d.	value range
A) Cognitive function
KD cognitive		86.17 ± 15.46	46.7-100	0.02	0.06	-0.07	0.09	-0.08	0.15	-0.17	-0.21	-0.36	-0.15	-0.39*	-0.01	0.08	-0.37	-0.30	-0.28	-0.20
B) Depression (PHQ9)
PHQ9 total	20 (74%)	3.52 ± 3.61	0-14	0.03	0.14	0.07	0.02	0.01	-0.28	0.11	0.32	0.12	0.08	0.14	-0.22	-0.19	0.04	-0.01	0.2	0.39*
Fatigue	18 (66%)	1.15 ± 1.1	0-3	0.13	0.15	0.03	-0.07	-0.02	-0.33	0.01	0.23	0.09	0.11	-0.02	-0.10	-0.12	-0.06	-0.07	0.15	0.16
Sleep	12 (44%)	0.78 ± 1.05	0-3	0.25	0.13	0.10	-0.06	0.05	0.03	-0.02	0.06	0.15	-0.03	0.20	-0.24	-0.17	0.14	0.11	0.05	0.49**
Anhedonia	7 (26%)	0.41 ± 0.84	0-3	0.05	0.03	0.10	0.16	0.05	-0.14	0.21	0.25	0.16	0.06	0.13	-0.25	-0.16	0.32	0.04	0.23	0.35
Appetite	7 (26%)	0.48 ± 0.94	0-3	-0.30	-0.10	-0.02	-0.11	-0.17	-0.33	0.41*	0.51**	0.13	0.31	0.12	-0.03	-0.38*	0.02	-0.10	0.27	0.09
Depressed	6 (22%)	0.22 ± 0.42	0-1	-0.06	0.08	0.29	0.27	0.09	-0.27	0.08	0.35	0.07	-0.08	0.16	-0.06	0.14	0.32	0.40*	0.05	0.50**
Concentration	6 (22%)	0.26 ± 0.53	0-2	-0.12	0.26	-0.19	0.33	-0.04	0.13	-0.20	-0.18	-0.18	-0.12	0.36	-0.09	-0.10	0.00	0.14	-0.10	0.30
Guilt	3 (11%)	0.15 ± 0.46	0-2	-0.29	-0.05	0.27	0.36	0.15	-0.40*	0.32	0.47*	0.24	0.12	0.17	0.10	0.02	0.27	0.14	0.13	0.11
Ideation	1 (4%)	0.04 ± 0.19	0-1	-0.03	-0.30	0.25	0.08	-0.20	0.08	0.25	0.15	0.15	0.25	-0.08	-0.03	0.33	0.33	0.28	0.28	0.25
Psychomotor	1 (4%)	0.04 ± 0.19	0-1	-0.08	0.10	0.18	0.13	0.04	-0.13	0.33	0.23	0.30	0.30	0.10	0.25	0.00	0.30	0.20	0.05	0.30
C) Anxiety (BAI)
BAI total	25 (93%)	7.15 ± 6.34	0-25	0.10	0.11	-0.08	-0.05	0.09	-0.21	0.11	0.23	0.21	0.01	0.13	-0.29	-0.14	0.12	0.03	0.01	0.52**
breathing	14 (52%)	0.81 ± 1.00	0-3	0.19	-0.16	0.01	-0.15	0.15	0.12	-0.02	-0.07	0.15	-0.11	0.21	-0.47*	-0.30	0.17	0.03	0.01	0.30
wobbliness	14 (52%)	0.67 ± 0.73	0-2	0.12	0.09	-0.13	0.04	-0.13	-0.31	-0.05	0.20	-0.16	-0.12	-0.10	-0.18	-0.18	-0.15	-0.16	-0.05	-0.08
numbness	13 (48%)	0.59 ± 0.69	0-2	0.02	0.23	-0.18	0.06	0.35	-0.14	-0.17	0.04	0.17	-0.18	0.05	-0.11	0.15	-0.10	-0.09	-0.10	0.59**
unsteady	13 (48%)	0.56 ± 0.64	0-2	0.20	0.19	-0.17	0.06	0.14	-0.45*	-0.16	0.30	0.08	-0.18	0.24	-0.19	0.04	-0.05	0.02	-0.13	0.45*
indigestion	12 (44%)	0.52 ± 0.64	0-2	-0.28	-0.39*	0.27	-0.08	-0.19	-0.27	0.67***	0.55**	0.30	0.53**	-0.01	0.05	-0.13	0.33	0.16	0.62***	0.01
dizzy	9 (33%)	0.41 ± 0.64	0-2	0.41*	0.36	-0.24	0.03	0.16	-0.31	-0.18	0.16	0.01	-0.19	0.01	0.06	0.27	-0.12	0.01	-0.25	0.44*
trembling	8 (30%)	0.37 ± 0.63	0-2	0.16	0.04	-0.21	-0.09	-0.02	0.13	-0.02	-0.13	0.09	0.05	-0.04	-0.02	0.05	0.17	0.15	0.13	0.57**
hot	8 (30%)	0.33 ± 0.55	0-2	-0.43*	-0.25	0.42*	0.34	-0.01	-0.08	0.44*	0.36	0.09	0.08	0.32	-0.06	-0.06	0.51**	0.36	0.20	0.20
shaky	8 (30%)	0.37 ± 0.63	0-2	0.27	0.10	-0.15	-0.08	0.08	-0.03	-0.05	0.05	0.05	-0.18	0.04	-0.27	-0.11	0.15	0.12	-0.05	0.45*
faint	7 (26%)	0.33 ± 0.62	0-2	0.29	0.33	-0.15	0.07	0.12	-0.08	-0.11	-0.04	0.07	-0.1	-0.06	0.13	0.30	-0.01	0.12	-0.21	0.25
fear	7 (26%)	0.30 ± 0.54	0-2	0.08	0.03	-0.04	-0.13	-0.03	-0.24	0.32	0.34	0.19	0.26	-0.16	-0.15	-0.13	0.02	-0.30	0.20	0.20
nervous	7 (26%)	0.30 ± 0.54	0-2	-0.08	-0.20	-0.05	-0.08	-0.21	-0.29	0.32	0.38*	0.24	0.31	0.02	0.05	0.03	0.20	0.11	0.22	0.32
heart	5 (19%)	0.19 ± 0.40	0-1	0.06	-0.37	0.28	-0.10	-0.16	-0.36	0.23	0.45*	0.16	0.15	0.05	-0.2	-0.06	0.36	0.26	0.31	0.31
dying	5 (19%)	0.30 ± 0.72	0-3	0.37	0.25	-0.22	-0.14	0.01	0.09	-0.23	-0.18	-0.06	-0.12	-0.08	-0.53**	-0.42*	-0.01	-0.32	-0.09	0.19
sweats	5 (19%)	0.19 ± 0.40	0-1	-0.29	-0.06	-0.05	0.15	-0.03	-0.17	0.02	0.21	0.10	0.02	0.33	-0.22	0.04	0.10	0.06	-0.01	0.06
relax	4 (15%)	0.19 ± 0.48	0-2	0.06	0.09	-0.03	0.11	0.07	-0.27	0.15	0.29	0.13	0.05	0.29	-0.02	-0.23	0.23	-0.01	0.22	0.33
scared	4 (15%)	0.22 ± 0.64	0-3	0.18	-0.07	0.03	-0.12	-0.08	-0.03	0.28	0.20	0.24	0.25	-0.04	-0.16	-0.08	0.26	-0.02	0.19	0.40*
control	3 (11%)	0.11 ± 0.32	0-1	0.15	-0.31	0.04	-0.07	-0.36	-0.17	0.23	0.33	0.08	0.33	-0.02	-0.24	-0.12	0.32	0.05	0.23	0.36
choking	3 (11%)	0.11 ± 0.32	0-1	0.16	0.05	-0.08	-0.06	0.11	-0.33	-0.09	0.24	0.02	-0.15	-0.14	-0.36	-0.17	-0.03	-0.26	-0.11	0.00
flushed	3 (11%)	0.22 ± 0.70	0-3	-0.11	-0.28	0.28	-0.04	-0.22	0.31	0.29	-0.03	0.09	0.24	0.08	-0.11	0.02	0.29	0.23	0.24	0.18
terrified	2 (7%)	0.07 ± 0.27	0-1	0.31	0.03	-0.25	-0.30	-0.01	-0.04	-0.02	0.04	0.01	-0.04	-0.05	-0.36	-0.33	-0.07	-0.34	0.04	0.16
Significance levels: *, P<0.05; **, P<0.01, ***, P<0.001.
Abbreviations: 5-HT, serotonin; BAI, Beck anxiety inventory; eGFR, estimated glomerular filtration rate; IAA, indole-3-acetic acid;
KD cognitive, kidney-disease targeted scales; KYN, kynurenine; PHQ9, depressive symptoms test; s.d., standard deviation; TRP, tryptophan.
