# Supplementary material for: Tryptophan metabolism, its relation to inflammation and stress markers and association with psychological and cognitive functioning: Tasmanian Chronic Kidney Disease pilot study
Source: BMC Nephrol. 2016 Nov 10;17:171. doi: 10.1186/s12882-016-0387-3 (PMC5103367; doi:10.1186/s12882-016-0387-3)
Supplement: Additional file 4: — Raw Data in five data sheets including Patients relevant metadata, quantified metabolites (given at μg/L as well as μmol/L), psychology measures, common medication and comorbidities. (XLS 58 kb) [file 12882_2016_387_MOESM4_ESM.xls]

## Sheet: patients
id	gender	age	bmi	smoke_ever	creatinine_baseline	eGFR_baseline	creatinine_2yr	egfr_2yr	kidney function
2	F	60-64	34.68	0	184	25	664	5	CKD5
4	M	70-74	27.76	1	207	28	536	8	hemodialysis
10	M	75-79	25.78	0	255	21	331	14	CKD5
17	M	80-84	26.35	1	201	28	208	25	CKD4
18	F	80-84	37.97	0	150	29	138	31	CKD<4
21	M	85-89	29.36	1	297	18	729	5	hemodialysis
26	M	75-79	29.38	0	232	24	313	17	hemodialysis
27	M	80-84	26.77	1	217	26	264	20	CKD4
39	M	80-84	29.07	0	199	28	211	24	CKD4
40	F	80-84	24.09	0	144	30	121	36	CKD<4
42	F	60-64	33.16	0	270	16	401	10	hemodialysis
68	M	80-84	29.63	1	250	21	421	11	CKD5
69	F	70-74	42.41	0	215	20	238	17	CKD4
70	F	70-74	30.06	1	191	23	268	15	CKD4
71	M	75-79	28.63	1	274	20	387	12	CKD5
73	M	65-69	30.9	1	291	19	320	16	CKD4
75	F	60-64	26.7	1	225	19	430	9	CKD5
80	M	85-89	27.95	0	248	22	427	10	CKD5
81	F	70-74	33.97	0	199	25	279	14	CKD5
88	M	75-79	30.07	1	234	24	269	19	CKD4
89	F	75-79	39.99	0	178	24	237	17	CKD4
92	M	80-84	23.48	1	231	24	182	30	CKD<4
94	M	80-84	27.79	1	219	25	308	15	CKD4
101	M	70-74	21.5	1	238	20	538	9	hemodialysis
108	M	75-79	23.76	1	308	17	593	7	hemodialysis
115	M	75-79	26.55	1	348	16	863	5	hemodialysis
121	M	85-89	28.5	1	241	22	241	22	CKD4

## Sheet: Metabolites
patient id	cortisol(ug/L)	cortisol(nmol/L)	neopterin(ug/L)	neopterin(nmol/L)	tryptophan(ug/L)	tryptophan(umol/L)	kynurenine(ug/L)	kynurenine(umol/L)	quinolinic acid(ug/L)	quinolinic acid(umol/L)	kynurenic acid(ug/L)	kynurenic acid(nmol/L)	Quinaldic acid(ug/L)	Quinaldic acid(nM)	xanthurenic acid(ug/L)	xanthurenic acid(nmol/L)	3-OH anthranilic acid(ug/L)	3-OH anthranilic acid(nmol/L)	indoxyl sulfate(µg/L)	indoxyl sulfate(µmol/L)	serotonin(ug/L)	serotonin(nmol/L)	5-OH IAA(ug/L)	5-OH IAA(nmol/L)	IAA(ug/L)	IAA(umol/L)
2	74.8147	206.408	31.3973	124.06	3958.16	19.3942	559.98	2.69112	301.877	1.80741	255.018	1349	70.6511	407.992	70.4231	343.248	12.4418	81.2469	10469.7	49.1511	70.5399	400.306	83.7735	438.185	636.29	3.63463
4	52.9078	145.969	56.8382	224.585	4627.17	22.6722	824.909	3.96429	829.688	4.96754	110.905	586.666	62.0244	358.174	77.5621	378.044	10.3416	67.5327	28388	133.271	80.8839	459.007	97.7268	511.169	535.308	3.0578
10	94.0457	259.465	18.5947	73.4732	4603.42	22.5558	481.922	2.31599	274.793	1.64525	62.2506	329.294	31.0877	179.523	86.5697	421.948	6.34834	41.4558	4374.93	20.5387	113.875	646.228	34.7175	181.593	575.817	3.28919
17	66.3202	182.972	17.5368	69.293	7720.64	37.8296	706.963	3.39747	200.253	1.19896	46.7194	247.137	21.5477	124.432	91.9312	448.08	4.89665	31.976	1586.29	7.44705	47.7616	271.041	25.8287	135.1	540.144	3.08542
18	76.766	211.792	10.7236	42.3721	5769.5	28.2694	537.67	2.5839	157.498	0.942977	226.122	1196.14	23.2127	134.047	82.3026	401.149	5.60476	36.6001	752.743	3.53385	24.5424	139.275	24.9893	130.709	329.003	1.87933
21	63.6498	175.605	37.813	149.411	8815.19	43.1927	1106	5.31513	694.63	4.15892	199.536	1055.51	77.4194	447.077	100.422	489.462	14.6722	95.8123	26515.2	124.479	43.6368	247.634	33.3491	174.436	656.623	3.75078
26	90.3962	249.396	23.2704	91.9482	5942.29	29.116	1052.25	5.05684	443.675	2.65639	119.114	630.09	105.413	608.731	83.9777	409.314	9.51789	62.1536	5762.3	27.0518	42.0451	238.601	134.707	704.598	2068.16	11.8138
27	63.0965	174.079	16.7947	66.361	6058.24	29.6842	607.204	2.91806	101.556	0.608038	55.2323	292.168	25.7863	148.909	70.8675	345.414	5.39548	35.2335	3047.43	14.3065	124.866	708.6	33.9861	177.767	638.06	3.64474
39	33.1208	91.3777	17.5744	69.4419	6050.72	29.6473	433.765	2.08456	210.699	1.26151	51.9485	274.798	20.9224	120.821	118.888	579.471	5.4566	35.6326	2699.77	12.6744	50.3762	285.879	22.0525	115.348	538.77	3.07757
40	91.4483	252.299	16.3625	64.6533	5861.31	28.7192	398.043	1.91289	99.5965	0.596308	149.681	791.785	49.1807	284.005	66.5143	324.196	8.39135	54.7971	4440.93	20.8485	113.152	642.123	21.8227	114.146	719.471	4.10977
42	92.7103	255.781	20.9994	82.9748	6380.4	31.2627	764.668	3.67479	389.568	2.33244	194.3	1027.81	44.9925	259.82	93.7825	457.103	6.49329	42.4024	12287.7	57.6863	11.8563	67.2832	69.649	364.306	580.063	3.31345
68	73.5459	202.908	26.5763	105.011	5452.91	26.7182	694.556	3.33785	203.998	1.22138	124.305	657.548	55.0585	317.948	70.9252	345.695	8.58438	56.0576	10969	51.4954	47.2196	267.966	36.3089	189.917	673.868	3.84928
69	169.898	468.736	12.2469	48.3913	3547.92	17.3841	303.162	1.45692	410.175	2.45582	40.3699	213.549	20.0735	115.919	69.867	340.537	5.87199	38.3452	2455.83	11.5292	48.1315	273.141	32.2298	168.581	411.591	2.3511
70	102.323	282.301	16.7156	66.0485	6274.2	30.7423	531.85	2.55593	87.2833	0.522586	70.8472	374.768	29.3395	169.428	71.2946	347.495	4.06191	26.525	690.672	3.24245	66.6101	378.005	55.6958	291.322	437.028	2.4964
71	89.8198	247.806	18.6624	73.7409	3773.36	18.4887	598.046	2.87405	168.098	1.00644	74.4074	393.601	63.4125	366.191	69.5616	339.049	8.32083	54.3366	4108.69	19.2888	45.5578	258.536	54.3542	284.305	767.687	4.3852
73	48.5129	133.843	11.9496	47.2164	5694.66	27.9027	628.775	3.02173	156.313	0.935885	196.027	1036.95	24.6739	142.486	68.9818	336.223	7.76817	50.7276	2298.44	10.7903	134.478	763.146	30.0141	156.991	1785.59	10.1997
75	112.881	311.431	15.5367	61.3902	4260.17	20.874	552.386	2.65462	242.95	1.4546	158.173	836.706	45.8343	264.681	84.4144	411.443	9.28694	60.6454	9015	42.322	42.7687	242.707	58.7743	307.424	234.099	1.33723
80	45.7113	126.114	12.0963	47.7962	4933.35	24.1724	590.059	2.83567	136.986	0.820169	110.784	586.024	37.7691	218.107	54.0259	263.326	4.97013	32.4559	7220.03	33.8953	5.86682	33.2935	45.5413	238.208	1020.44	5.82897
81	102.338	282.344	21.1343	83.5081	5991.74	29.3583	554.289	2.66376	135.096	0.80885	74.334	393.213	55.9332	322.999	71.151	346.796	8.4911	55.4484	3480.48	16.3395	12.9856	73.6916	43.3256	226.618	564.392	3.22393
88	59.3215	163.664	13.9178	54.9934	2040.95	10.0003	304.585	1.46375	199.902	1.19686	31.8329	168.39	15.657	90.415	42.6473	207.866	4.49206	29.334	6952.18	32.6379	35.8893	203.667	76.2086	398.616	512.827	2.92938
89	75.1005	207.197	15.2927	60.426	5011.49	24.5553	607.773	2.9208	545.365	3.26523	54.8445	290.117	18.9867	109.643	102.026	497.283	6.4398	42.0531	2927.8	13.7449	34.419	195.324	33.8476	177.043	691.941	3.95252
92	91.8926	253.525	17.4715	69.0351	7317.73	35.8554	542.349	2.60638	244.122	1.46162	131.753	696.949	16.0171	92.4944	118.637	578.248	7.16583	46.7942	828.462	3.88932	10.2675	58.2671	22.0957	115.573	3664.76	20.9339
94	45.6086	125.831	18.6989	73.885	9894.89	48.483	830.251	3.98997	248.344	1.48689	54.6412	289.041	25.9437	149.818	106.652	519.832	8.23509	53.7767	1752.37	8.22673	48.926	277.649	39.1735	204.901	457.845	2.61531
101	54.8124	151.223	25.8205	102.025	6005.08	29.4237	712.942	3.42621	364.646	2.18322	94.5086	499.933	62.8232	362.788	90.4831	441.022	10.5132	68.6533	6092.34	28.6013	14.885	84.4705	68.703	359.357	895.035	5.11264
108	54.9617	151.635	18.8056	74.3068	6468.2	31.6929	792.345	3.8078	332.205	1.98899	49.784	263.348	95.1797	549.638	104.688	510.26	8.55402	55.8593	14656.5	68.8069	145.404	825.153	67.528	353.211	548.897	3.13542
115	80.3362	221.642	28.9674	114.459	4497.87	22.0387	710.497	3.41446	221.492	1.32613	65.9355	348.787	116.2	671.024	130.724	637.16	11.0751	72.3225	15261.2	71.6455	48.6529	276.1	79.9824	418.355	1438.17	8.21516
121	77.3399	213.375	12.9588	51.2041	6328.69	31.0093	520.058	2.49926	349.277	2.09121	41.3601	218.787	19.5643	112.979	113.299	552.227	6.62385	43.255	1948.71	9.14845	45.3558	257.389	28.9989	151.681	1076.05	6.14661

## Sheet: Psychology
patient id	minimental (3MS)	kd_cognitive	PHQ9_Appetite	PHQ9_Guilt	PHQ9_Concentration	PHQ9_Psychomotor	PHQ9_Ideation	PHQ9_Anhedonia	PHQ9_Depressed	PHQ9_Fatigue	PHQ9_Sleep	PHQ9 total score	bai1_Numbness	bai2_Hot	bai3_Wobbliness	bai4_Relax	bai5_Fear	bai6_Dizzy	bai7_Heart	bai8_Unsteady	bai9_Terrified	bai10_Nervous	bai11_Choking	bai12_Trembling	bai13_Shaky	bai14_Control	bai15_Breathing	bai16_Dying	bai17_Scared	bai18_Indigestion	bai19_Faint	bai20_Flushed	bai21_Sweats	Beck_Score
2	75	100	0	0	0	0	0	0	0	0	0	0	0	2	2	0	0	0	0	0	0	0	0	0	0	0	1	0	0	0	0	2	0	7
4	94	73.33	1	0	0	0	0	0	0	1	1	3	0	0	0	0	0	0	0	0	0	0	0	0	0	0	0	0	0	1	0	0	0	1
10	98	100	0	0	1	0	0	0	0	1	1	3	0	0	0	0	0	0	0	0	0	0	0	0	0	0	0	0	0	0	0	0	0	0
17	88	93.33	0	0	0	0	0	0	0	3	0	3	1	0	2	0	1	0	0	0	0	0	1	0	0	0	0	1	0	0	0	0	0	6
18	97	66.67	0	0	0	0	0	0	0	0	0	0	0	0	1	0	0	1	0	1	0	0	0	0	0	0	0	0	0	0	1	0	1	5
21	87	100	0	0	0	0	0	0	0	1	0	1	0	0	0	0	0	0	0	0	0	0	0	0	0	0	1	0	0	0	0	0	0	1
26	97	46.67	1	1	1	1	0	3	1	3	3	14	1	1	0	2	1	2	0	1	0	1	0	1	1	0	0	0	1	1	2	0	0	15
27	82	100	0	0	0	0	0	3	0	0	2	5	1	0	0	0	1	0	0	0	1	1	0	0	0	0	3	3	3	1	0	1	0	15
39	99	100	0	0	0	0	0	0	0	1	0	1	0	0	0	0	0	0	0	0	0	0	0	0	0	0	0	0	0	0	0	0	0	0
40	91	60	0	0	2	0	0	1	1	2	2	8	1	1	1	1	0	1	0	1	0	0	0	2	2	0	1	1	0	0	1	0	0	13
42	96	66.67	3	1	0	0	0	1	0	1	0	6	2	1	1	1	1	0	0	1	0	0	0	0	0	0	1	0	0	2	0	0	1	11
68	97	66.67	0	0	0	0	0	0	0	2	2	4	0	0	1	0	0	0	1	1	0	0	0	0	0	0	1	0	0	1	0	0	0	5
69	95	100	0	0	0	0	0	0	0	0	0	0	0	0	1	0	0	0	0	0	0	0	0	0	0	0	0	0	0	0	0	0	0	1
70	96	100	0	0	0	0	0	0	0	0	0	0	0	1	0	0	0	0	0	0	0	0	0	0	0	0	1	0	0	0	0	0	0	2
71	90	100	0	0	0	0	0	0	0	0	0	0	0	0	0	0	0	0	0	0	0	0	0	0	0	1	1	1	0	0	0	0	0	3
73	98	80	1	0	1	0	0	0	0	1	1	4	2	0	0	0	0	0	0	1	0	0	0	1	1	0	3	0	0	0	0	0	1	9
75	93	86.67	0	0	1	0	0	0	0	1	0	2	0	0	0	0	0	0	0	0	0	1	0	0	0	0	0	0	0	1	0	0	0	2
80	94	73.33	2	0	0	0	0	1	0	3	3	9	1	0	2	1	2	1	1	2	1	2	1	1	2	1	3	2	1	1	0	0	0	25
81	99	93.33	2	2	0	0	0	1	1	3	1	10	1	1	2	0	0	0	1	2	0	0	1	0	1	0	2	0	0	1	0	0	1	13
88	88	100	3	0	0	0	0	0	0	3	0	6	0	0	1	0	1	0	0	0	0	0	0	0	0	0	0	0	0	2	0	0	0	4
89	100	100	0	0	0	0	0	0	0	2	0	2	1	0	1	0	0	1	0	1	0	1	0	1	0	0	0	0	0	0	1	0	0	7
92	92	100	0	0	1	0	0	0	1	1	3	6	2	0	0	0	0	1	0	1	0	0	0	0	0	0	0	0	0	0	0	0	0	4
94	94	93.33	0	0	0	0	0	0	0	1	1	2	0	0	1	0	0	1	0	1	0	0	0	0	1	0	2	0	0	0	1	0	0	7
101	89	73.33	0	0	0	0	0	0	1	0	0	1	0	1	0	0	0	0	1	0	0	1	0	0	0	0	0	0	0	1	0	0	0	4
108	100	80	0	0	0	0	0	0	0	0	0	0	1	0	0	0	0	0	0	0	0	0	0	1	0	0	0	0	0	1	0	0	0	3
115	95	86.67	0	0	0	0	1	1	1	1	1	5	1	1	1	0	1	1	1	1	0	1	0	2	1	1	1	0	1	1	1	3	1	20
121	91	86.67	0	0	0	0	0	0	0	0	0	0	1	0	1	0	0	2	0	1	0	0	0	1	1	0	1	0	0	0	2	0	0	10

## Sheet: medication
patient id	antidepressants	ACE inhibitors	ARB	statins	proton pump drugs	beta blockers	diuretics	antibiotics
2						Y
4			Y	Y	Y		Y
10			Y	Y	Y
17		Y		Y			Y
18
21				Y	Y	Y	Y
26
27		Y		Y		Y	Y
39			Y	Y	Y		Y
40			Y			Y
42	Y	Y		Y	Y
68				Y	Y	Y	Y
69				Y			Y
70				Y		Y	Y
71				Y				Y
73		Y		Y	Y
75			Y	Y	Y
80	Y	Y			Y		Y
81		Y				Y
88		Y		Y	Y		Y	Y
89			Y	Y			Y
92			Y	Y	Y	Y	Y
94		Y		Y		Y	Y
101	Y
108				Y	Y
115					Y	Y
121			Y		Y

## Sheet: commorbidities
patient id	atherosclerotic heart disease	congestive heart failure	peripheral vascular disease	diabetes	hypertension	comorbidities
2	N	N	N	N	Y	2
4	Y	Y	N	Y	Y	7
10	N	N	N	N	N	1
17	N	N	N	Y	Y	2
18	N	N	N	N	Y	1
21	Y	Y	N	N	Y	3
26	Y	N	N	N	Y	4
27	Y	Y	Y	N	Y	4
39	Y	Y	Y	N	Y	4
40	Y	Y	N	Y	Y	7
42	N	N	N	N	Y	1
68	Y	N	N	N	N	2
69	N	N	Y	Y	Y	3
70	N	Y	Y	N	Y	3
71	N	N	N	N	Y	1
73	Y	N	N	Y	Y	5
75	N	N	N	N	Y	1
80	N	Y	N	N	Y	3
81	N	Y	N	Y	N	5
88	N	N	Y	N	Y	5
89	N	N	Y	Y	Y	3
92	Y	Y	N	N	N	3
94	N	N	N	N/A	N/A	N/A
101	N	N	N	N	Y	1
108	N	N	Y	N	Y	2
115	N	N	N	N	Y	2
121	N	N	N	N/A	N/A	N/A
